# Supplementary material for: Magnetite Nanoparticles as Solar Photo-Fenton Catalysts for the Degradation of the 5-Fluorouracil Cytostatic Drug
Source: Nanomaterials (Basel). 2022 Dec 13;12(24):4438. doi: 10.3390/nano12244438 (PMC9782202; doi:10.3390/nano12244438)
Supplement: Supplementary file 1 [file nanomaterials-12-04438-s001.zip]

Archive with 1 entries (1 files):
- nanomaterials-2079622-supplementary.pdf
